# Supplementary material for: Sex and Age Differences in Outcomes of Traumatic Brain Injury: Findings from the Japan Neurotrauma Data Bank
Source: J Clin Med. 2026 Mar 6;15(5):2034. doi: 10.3390/jcm15052034 (PMC12986317; doi:10.3390/jcm15052034)
Supplement: Supplementary file 1 [file jcm-15-02034-s001.zip]

Archive with 1 entries (1 files):
- jcm-4138012-supplementary.pdf
